# Supplementary material for: A unified approach to dissecting biphasic responses in cell signaling
Source: eLife. 2023 Dec 6;12:e86520. doi: 10.7554/eLife.86520 (PMC10928513; doi:10.7554/eLife.86520)
Supplement: Source code 2. [file elife-86520-code2.zip]

Archive with 1 entries (1 files):
- 30-01-2023-RA-eLife-86520/Supplementary Maple Document 2.maple
